# Supplementary material for: HDAC1 and HDAC2 Are Involved in Influenza A Virus-Induced Nuclear Translocation of Ectopically Expressed STAT3-GFP
Source: Viruses. 2024 Dec 29;17(1):33. doi: 10.3390/v17010033 (PMC11769489; doi:10.3390/v17010033)
Supplement: Supplementary file 1 [file viruses-17-00033-s001.zip]

Archive with 1 entries (1 files):
- viruses-3286329-supplementary.pdf
